# Supplementary material for: Rapid and Portable Detection of Hg and Cd in Grain Samples Based on Novel Catalytic Pyrolysis Composite Trap Coupled with Miniature Atomic Absorption Spectrometry
Source: Foods. 2023 Apr 25;12(9):1778. doi: 10.3390/foods12091778 (PMC10178322; doi:10.3390/foods12091778)
Supplement: Supplementary file 1 [file foods-12-01778-s001.zip]

Archive with 1 entries (1 files):
- foods-2335030-supplementary.pdf
